# Supplementary material for: Translational control of furina by an RNA regulon is important for left-right patterning, heart morphogenesis and cardiac valve function
Source: Development. 2023 Nov 30;150(23):dev201657. doi: 10.1242/dev.201657 (PMC10730018; doi:10.1242/dev.201657)
Supplement: Table S1. List of primers and guide RNAs [file develop-150-201657-TableS1.xlsx]

## Sheet: Sheet1
Name	Sequence 5’ to 3’
pCS2 3'UTR FurinA F	ATCAGATTAGACCATTAGCATCaagggcgaattcaaggcctctc
pCS2 3'UTR FurinA R	GCAGTAGATGCTAGAGAAGGGTTAAAGAGCACTTTGTG
pCS2 Furin A F	CTTGGTTCTCCTATAGTGTGTCTGATGGATCTCAGGCTTGCCTC
pCS2 Furin A R	GTAACGCGACGCTACGGCATCACTaagggcgaattcgaatc
Furin 5'UTR F	AGTGATGCCGTAGCGTCGCGTTAC
Furin 5'UTR R	CAGACACACTATAGGAGAACCAAGGCAG
Furin A 3'UTR F	CCCTTCTCTAGCATCTACTGCACTG
Furin 3'UTR R for RT	GCGTTCCTGAAAGACCCATAGATC
Furin A 3' UTR R	GATGCTAATGGTCTAATCTGATTC
Furin CDS GFP R	GCTGCTGTCTGCTGTCTGGCTG
Furin CDS GFP F	TGCAAAACCTACGACCTCAATC
Furin superfold GFP R	GAGGTCGTAGGTTTTGCAatggtgatgatgatggtg
Furin superfoldGFP F	CAGACAGCAGACAGCAGCgttagcaaaggtgaag
Furin GFP ov F	CAAAACACAAAGTGCTCTTgtgagcaagggcgaggag
Furin GFP ov R	CAGTAGATGCTAGAGAAGGGttacttgtacagctcgtc
Furin gfp F	CCCTTCTCTAGCATCTACTGCACTG
Furin gfp R	AAGAGCACTTTGTGTTTTGATAAAG
sothpaw R	gtcatcagtcatgcgcatcctttc
Southpaw F	agaaatgtgacaggaaagccaac
egfp Southpaw R	gaaggtgttggctttcctgtcacatttctcttgtacagctcgtccatgc
egfp Southpaw F	gaaaggatgcgcatgactgatgacgtgagcaagggcgaggagctg
Southpaw superfold gfp F	ggatgcgcatgactgatgacgttagcaaaggtgaag
Southpaw superfold GFP R	ggctttcctgtcacatttctgctgcctttatacagttc
FurinA ex15 Intron spanning F	CCTCAATCAGATCTGCACAG
Furin ex16 intron spanning R	CAGCTCATTATTGAGGATAGTG
Furin dDLE F	GAGATTTTAAAGGAATGCTCAGTTTACATGTC
Furin dDLE R	GACATGTAAACTGAGCATTCCTTTAAAATCTC
Furin Loop Mutant F	GAGATTTTAAAGGAGCACTTATTAAACTAATATGCTCAGTTTACATGTC
Furin Loop mutant R	GACATGTAAACTGAGCATATTAGTTTAATAAGTGCTCCTTTAAAATCTC
Furin DLE stem break F	GAGATTTTAAAGGAGCACTTATTTTTGAttaATGCTCAGTTTACATGTC
Furin DLE stem break R	GACATGTAAACTGAGCATTAATCAAAAATAAGTGCTCCTTTAAAATCTC
Furin Stem Restore F	GAGATTTTAAAGGAGCACTTTAATTTGATTAATGCTCAGTTTACATGTC
Furin Stem Restore R	GACATGTAAACTGAGCATTAATCAAATTAAAGTGCTCCTTTAAAATCTC
Furin A R2 R	GCGTTCCTGAAAGACCCATAGATC
Furin A cDNA R	ATCGATGTAAATGACAATGCACCATATATATAGTAC
FurinA cDNA F	GGATCCAGTGATGCCGTAGCGTCGCG
FurinA 3'UTR F	CATGATTCACTTGGGTGTTTGATC
furinA exon 3.4 F	GTGAACCATGGGAATGTATTTGGAG
FurinaA R6 F	GGAGCATTTTTGTATACATTTACC
FurinA R8 R	TGGTCTTTGGTCGTGCCTTTTG
furinA exon 5.6 R	GATGGTCTTGGTTGTACAAGTACCAC
Gapdh_3'UTR_Fw	CTGACAGTCCGTCTTGAGAAAC
Gapdh_3'UTR_Rev	AGTGATCGTTGAGAGCAATACC
18S qPCR F	TCGCTAGTTGGCATCGTTTATG
18S qPCR R	CGGAGGTTCGAAGACGATCA
Lft exon 2F	CTCTACAAGAAGGCCCCACA
Lft exon 3R	CTCCTCTAGGTTGAGTGTGTAAAG
5S rRNA F	ATTGGAGGACCAGCTCGCTC
5S rRNA R	TTCTGGCAGCAACCCAGC
Furina ATG gRNAs	Sequence type	Sequence 5’ to 3’
gRNA1	target	GTATTCAGACGAACCCCAGAAGG
	oligo	TAATACGACTCACTATAGGGTATTCAGACGAACCCCAGAGTTTTAGAGC TAGAAATAGC
gRNA2	target	CGTCACTGGCAAAATCACGACGG
	oligo	TAATACGACTCACTATAGGGCGTCACTGGCAAAATCACGAGTTTTAGAGCTAGAAATAGC
gRNAc	target	TCACTCTAAAATTTCCTCGT
	oligo	TAATACGACTCACTATAGGGTCACTCTAAAATTTCCTCGTGTTTTAGAGCTAGAAATAGC
chimeric sgRNA core sequence	oligo	AAAAGCACCGACTCGGTGCCACTTTTTCAAGTTGATAACGGACTAGCCTTATTTTAACTTGCTATTTC TAGCTCTAAAAC
		Target (PAM)
		T7 promoter (added Gs for transcription efficiency)
		gRNA scaffold
